# Supplementary material for: Lethrus (Lethrus) schneideri sp. n. (Coleoptera, Geotrupidae) from Greece
Source: Zookeys. 2013 Oct 3;(339):93–106. doi: 10.3897/zookeys.339.6132 (PMC3800830; doi:10.3897/zookeys.339.6132)
Supplement: XML Treatment for Lethrus (Lethrus) schneideri [file zookeys.339.6132-treatment1.xml]

<!DOCTYPE tp:taxon-treatment
  PUBLIC "-//TaxonX//DTD Taxonomic Treatment Publishing DTD v0 20100105//EN" "tax-treatment-NSO.dtd">
<tp:taxon-treatment xmlns:tp="http://www.plazi.org/taxpub"><tp:treatment-meta><mixed-citation publication-type="journal"><person-group><name><surname>Král</surname><given-names>David</given-names></name><name><surname>Hillert</surname><given-names>Oliver</given-names></name><name><surname>Drožová</surname><given-names>Dana</given-names></name><name><surname>Šípek</surname><given-names>Petr</given-names></name></person-group><article-title><italic>Lethrus</italic> (<italic>Lethrus</italic>) <italic>schneideri</italic> sp. n. (Coleoptera, Geotrupidae) from Greece</article-title><source>Zookeys</source><day>3</day><month>10</month><year>2013</year><volume>2013</volume><issue>339</issue><fpage>93</fpage><lpage>106</lpage><pub-id pub-id-type="doi">10.3897/zookeys.339.6132</pub-id></mixed-citation></tp:treatment-meta><tp:nomenclature><tp:taxon-name>
                        <tp:taxon-name-part taxon-name-part-type="genus">Lethrus</tp:taxon-name-part>
                        (<tp:taxon-name-part taxon-name-part-type="subgenus">Lethrus</tp:taxon-name-part>)
                        <tp:taxon-name-part taxon-name-part-type="species">schneideri</tp:taxon-name-part>
                        <object-id xmlns:xlink="http://www.w3.org/1999/xlink" xlink:type="simple">http://zoobank.org/C68F5659-F842-4D35-9CB9-565948451E57</object-id>
                        <object-id xmlns:xlink="http://www.w3.org/1999/xlink" xlink:type="simple">http://species-id.net/wiki/Lethrus_schneideri</object-id>
                    </tp:taxon-name><tp:taxon-authority>Král &amp; Hillert</tp:taxon-authority><tp:taxon-status xmlns:xlink="http://www.w3.org/1999/xlink" xlink:type="simple">sp. n.</tp:taxon-status><xref ref-type="fig" rid="F1">Figures 1C, F</xref><xref ref-type="fig" rid="F2">; 2C, F</xref><xref ref-type="fig" rid="F3">; 3C</xref><xref ref-type="fig" rid="F4">, 4C, F</xref><xref ref-type="fig" rid="F5">; 5C–E</xref><xref ref-type="fig" rid="F7">; 7</xref><xref ref-type="fig" rid="F8">; 8A–B</xref></tp:nomenclature><tp:treatment-sec sec-type="Type locality"><title>Type locality.</title><p>Greece, E Macedonia &amp; Thrace province, Rhodope district, Komotiní environment, Karydia, approx. 120 m a.s.l., <named-content xmlns:xlink="http://www.w3.org/1999/xlink" content-type="dwc:verbatimCoordinates" xlink:type="simple">41°06.10'N, 25°24.58'E</named-content> (<xref ref-type="fig" rid="F8">Fig. 8B</xref>).</p></tp:treatment-sec><tp:treatment-sec sec-type="Type material"><title>Type material</title><p>(169 specimens). <bold>Greece</bold>: Holotype ♂, allotype ♀ (DKCP), “GR, E Macedonia &amp; Thrace, 19.iv. / Rodopi dist., Komotiní env., / <bold>KARYDIA</bold>, <named-content xmlns:xlink="http://www.w3.org/1999/xlink" content-type="dwc:verbatimCoordinates" xlink:type="simple">41°06.10'N, 25°24.58'E</named-content> / D. Král, D. Drožová, H. Podskalská, P. Šípek &amp; A. Venderová lgt., 2009 [p] ”. Paratypes: 5 ♂♂, 10 ♀♀ (DKCP), 3 ♂♂, 3 ♀♀ (JSCP), same data; 47 ♂♂, 20 ♀♀ (OHCB), 4 ♂♂, 2 ♀♀ (DKCP), 2 ♂♂, 2 ♀♀ (JSCP), “Greece, (Thrace), / N of Komotini, military area / 10.04.2011, leg. O. Hillert [p]”; 29 ♂♂, 10 ♀♀ (PTCL) 1 ♂, 1 ♀ (JSCP), “Greece, Thracie / Komotini, 2,1 km SZ Karydia / <named-content xmlns:xlink="http://www.w3.org/1999/xlink" content-type="dwc:verbatimCoordinates" xlink:type="simple">41.155846, 25.422836</named-content> / 29.4.2012, leg. Pavel Turek [p]”; 14 ♂♂, 22 ♀♀ (ZLCK) 1 ♂ 1 ♀ (JSCP), “Greece, Komotini / 2,1 Km SZ Karydia / <named-content xmlns:xlink="http://www.w3.org/1999/xlink" content-type="dwc:verbatimCoordinates" xlink:type="simple">41°8'59.19"N, 25°25'31.14"E</named-content> / 29.4.2012, leg. Z. Lucbauer [p]”.</p></tp:treatment-sec><tp:treatment-sec sec-type="Additional material examined"><title>Additional material examined.</title><p>6 specimens). <bold>Greece</bold>: 1 ♂, 2 ♀♀ (NMPC), 1 ♂, 1 ♀ (OHCB), “Xanthi, Gr. / 14.v.1937 / coll. Barton [p]”; 1 ♂ (MNHN), “Grèce [p]”.</p></tp:treatment-sec><tp:treatment-sec sec-type="Description of holotype"><title>Description of holotype.</title><p>Maximally developed male with well developed ventral mandible processes (<xref ref-type="fig" rid="F4">Figs 4C, F</xref>; <xref ref-type="fig" rid="F5">5C</xref>). Total body length 29 mm. Oblong, strongly convex; dorsal surface black, moderately shiny, except almost alutaceous pronotum; ventral surface black with fine blue tinge, moderately shiny, claws black-brown; macrosetation black.</p><p>Head (<xref ref-type="fig" rid="F1">Figs 1C, F</xref>; <xref ref-type="fig" rid="F2">2C</xref>; <xref ref-type="fig" rid="F4">4C, F</xref>; <xref ref-type="fig" rid="F5">5C</xref>). Labrum bilobed, asymmetrical, right lobe remarkably more developed; surface rugosely and coarsely, shallowly and sparsely punctate, each puncture bearing short recumbent macroseta; anterior margin with dense row of long macrosetae. Clypeus transverse, trapezoidal with anterior angles round. Frontal impressions vague, frontal tubercles indistinct. Frontoclypeal suture present only laterally; keels separating eye canthus from frons only slightly developed <!--PageBreak--><!--PageBreak-->but distinct, slightly divergent posteriad. Eye canthus exceeding eyes, projecting anterolaterad, almost rectangular, lateral margins divergent posteriad, anterolateral angle round, oblique keel above eyes absent. Pleurostomal process evenly arcuate, hardly exceeding ventrolateral mandible outline. Punctation of frons double, consisting of <!--PageBreak-->coarse, transversally rugose, regularly and densely distributed punctures, intermixed with fine, irregularly distributed ones; coarse punctures separated by approximately less than their diameter, punctation becoming distinctly sparser posteriad and on occiput; clypeus and eye canthus distinctly rugose.</p><fig id="F1" position="float" orientation="portrait"><label>Figures 1.</label><caption><p>Maximally developed males: <bold>A, D</bold> <italic><tp:taxon-name>Lethrus (Lethrus) apterus</tp:taxon-name></italic> (Slovakia, Kamenica nad Hronom, DKCP) <bold>B, E</bold> <italic><tp:taxon-name>Lethrus (Lethrus) ares</tp:taxon-name></italic> (Greece, Evros dist., Polía, holotype, NMPC) <bold>C, F</bold> <italic><tp:taxon-name>Lethrus (Lethrus) schneideri</tp:taxon-name></italic> sp. n. (holotype). <bold>A–C</bold> head in dorsal aspect <bold>D–F</bold> head in frontal aspect. Differential characters shown by arrow. Schematically, not to scale.</p></caption><graphic xmlns:xlink="http://www.w3.org/1999/xlink" xlink:href="ZooKeys-339-093-g001.jpg" position="float" orientation="portrait" xlink:type="simple"/></fig><fig id="F2" position="float" orientation="portrait"><label>Figures 2.</label><caption><p>Maximally developed males: <bold>A, D</bold> <italic><tp:taxon-name>Lethrus (Lethrus) apterus</tp:taxon-name></italic> (Slovakia, Kamenica nad Hronom, DKCP) <bold>B, E</bold> <italic><tp:taxon-name>Lethrus (Lethrus) ares</tp:taxon-name></italic> (Greece, Evros dist., Polía, holotype, NMPC) <bold>C, F</bold> <italic><tp:taxon-name>Lethrus (Lethrus) schneideri</tp:taxon-name></italic> sp. n. (holotype). <bold>A–C</bold> head in left lateral aspect <bold>D–F</bold> pronotum in left lateral aspect. Differential characters shown by arrow. Schematically, not to scale.</p></caption><graphic xmlns:xlink="http://www.w3.org/1999/xlink" xlink:href="ZooKeys-339-093-g002.jpg" position="float" orientation="portrait" xlink:type="simple"/></fig><p>Mandibles symmetrical, external outline almost semicircular, pointed subapically in dorsal aspect (<xref ref-type="fig" rid="F1">Figs 1C</xref>, <xref ref-type="fig" rid="F4">4C</xref>) with maximum width approximately at middle of mandibles length.</p><p>Ventral mandible processes (<xref ref-type="fig" rid="F1">Figs 1F</xref>, <xref ref-type="fig" rid="F2">2C</xref>, <xref ref-type="fig" rid="F4">4F</xref>, <xref ref-type="fig" rid="F5">5C</xref>) weakly asymmetrical, right process slightly more developed than left one and with different angle in lateral aspect. Both processes distinctly longer than length of mandible; base thickened, not exceeding lateral mandibular outline in dorsal aspect, with slightly concave external outline in basal half in frontal aspect; longitudinal keel on base laterally present, straight and distinctly subparallel to lateral mandibular outline, approximately as broad as maximum width of mandibles outline basally; in lateral aspect weakly arcuate, approximately subparallel to lateral mandibular outline, slightly divergent gradually basad approximately from middle of its length. Inferiobasal tooth absent; both processes bent inward approximately in middle of mandibles length in frontal view; anterior subapical tooth absent; apical emargination absent; apical tooth round.</p><!--PageBreak--><!--PageBreak--><p>Pronotum (<xref ref-type="fig" rid="F2">Figs 2F</xref>; <xref ref-type="fig" rid="F4">4C, F</xref>; <xref ref-type="fig" rid="F5">5C</xref>) transverse, distinctly broader than base of elytra, broadest just behind middle; margin entirely bordered, slightly crenulate in anterior parts. Anterior angles weakly but distinctly projecting anterolaterad, with angulate outline; lateral margin approximately weakly emarginate anteriorly, then straight to round posterior angle; basal margin straight. Punctation of dorsal surface simple, consisting of deep, sparsely and irregularly distributed punctures; punctures separated by approximately two to four their diameters discally, surface near lateral margins considerably shagreened and alutaceous.</p><p>Scutellar shield widely triangular, finely shagreened.</p><!--PageBreak--><p>Elytra almost semicircular, apices not prominent, each apex forming independent arc. Epipleuron strongly narrowed apicad, epipleural keel not reaching elytral apex. Whole surface alutaceous, finely transversally rugose; striae not indicated, entirely vanishing in rugosities.</p><p>Legs. Profemur not armed, protibia with row of eight gradually proximad diminishing external denticles, and with row of tubercles on ventromedial edge.</p><p>Aedeagus as in <xref ref-type="fig" rid="F3">Fig. 3C</xref>.</p><fig id="F3" position="float" orientation="portrait"><label>Figures 3.</label><caption><p>Aedeagi in dorsal and lateral aspect: <bold>A</bold> <italic><tp:taxon-name>Lethrus (Lethrus) apterus</tp:taxon-name></italic> (Slovakia, Kamenica nad Hronom, DKCP) <bold>B</bold> <italic><tp:taxon-name>Lethrus (Lethrus) ares</tp:taxon-name></italic> (Greece, Evros dist., Polía, holotype, NMPC) <bold>C</bold> <italic><tp:taxon-name>Lethrus (Lethrus) schneideri</tp:taxon-name></italic> sp. n. (holotype). Differential characters shown by arrow. Schematically, not to scale.</p></caption><graphic xmlns:xlink="http://www.w3.org/1999/xlink" xlink:href="ZooKeys-339-093-g003.jpg" position="float" orientation="portrait" xlink:type="simple"/></fig><fig id="F4" position="float" orientation="portrait"><label>Figures 4.</label><caption><p>Habitus of maximally developed males: <bold>A, D</bold> <italic><tp:taxon-name>Lethrus (Lethrus) apterus</tp:taxon-name></italic> (Slovakia, Kamenica nad Hronom, body length: 27 mm, DKCP) <bold>B, E</bold> <italic><tp:taxon-name>Lethrus (Lethrus) ares</tp:taxon-name></italic> (Greece, Evros dist., Polía, body length: 28 mm, holotype, NMPC) <bold>C, F</bold> <italic><tp:taxon-name>Lethrus (Lethrus) schneideri</tp:taxon-name></italic> sp. n. (holotype). <bold>A–C</bold> dorsal aspect <bold>D–F</bold> left frontolateral aspect.</p></caption><graphic xmlns:xlink="http://www.w3.org/1999/xlink" xlink:href="ZooKeys-339-093-g004.jpg" position="float" orientation="portrait" xlink:type="simple"/></fig><fig id="F5" position="float" orientation="portrait"><label>Figures 5.</label><caption><p>Habitus: <bold>A</bold> <italic><tp:taxon-name>Lethrus (Lethrus) apterus</tp:taxon-name></italic> (Slovakia, Kamenica nad Hronom, body length: 27 mm, male, DKCP) <bold>B</bold> <italic><tp:taxon-name>Lethrus (Lethrus) ares</tp:taxon-name></italic> (Greece, Evros dist., Polía, body length: 28 mm, male holotype, NMPC) <bold>C</bold> <italic><tp:taxon-name>Lethrus (Lethrus) schneideri</tp:taxon-name></italic> sp. n. (male holotype), <bold>D–E</bold> the same but female allotype. <bold>A–C, E</bold> left lateral aspect <bold>D</bold> dorsal aspect.</p></caption><graphic xmlns:xlink="http://www.w3.org/1999/xlink" xlink:href="ZooKeys-339-093-g005.jpg" position="float" orientation="portrait" xlink:type="simple"/></fig></tp:treatment-sec><tp:treatment-sec sec-type="Variability in males"><title>Variability in males.</title><p>Body length 19–30 mm. Mandible processes in medium developed and underdeveloped (hypothelic) males short, more or less straight with simply rounded to almost acute apically.</p></tp:treatment-sec><tp:treatment-sec sec-type="Females"><title>Females</title><p>(body length 18–24 mm, allotype 24 mm – <xref ref-type="fig" rid="F5">Figs 5D, E</xref>) differ from males as follows: external outline of mandibles almost straight, in apical quarter round in dorsal aspect (<xref ref-type="fig" rid="F5">Fig. 5D</xref>); ventral mandibular process absent (<xref ref-type="fig" rid="F5">Fig. 5E</xref>); protibia broader, row of tubercles on ventromedial edge less pronounced.</p></tp:treatment-sec><tp:treatment-sec sec-type="Differential diagnosis"><title>Differential diagnosis.</title><p>Among the species distributed in the Balkan Peninsula, the new species is most similar and probably closely related to <!--PageBreak--><italic><tp:taxon-name>Lethrus (Lethrus) ares</tp:taxon-name></italic> Král, Rejsek &amp; Schneider, 2001 and <italic><tp:taxon-name>Lethrus (Lethrus) apterus</tp:taxon-name></italic> (Laxmann, 1770). Distinguishing features are: absence of anterior subbasal tooth of ventral mandibular processes (<italic><tp:taxon-name>Lethrus (Lethrus) schaumii</tp:taxon-name></italic> Reitter, 1890 and <italic><tp:taxon-name>Lethrus (Lethrus) elephas</tp:taxon-name></italic> Reitter, 1890 have distinct anterior subbasal tooth); absence of anterior subapical tooth of ventral mandibular processes (<italic><tp:taxon-name>Lethrus (Lethrus) halkidikiensis</tp:taxon-name></italic> Hillert &amp; Král, 2013, <italic><tp:taxon-name>Lethrus (Lethrus) perun</tp:taxon-name></italic> Hillert &amp; Král, 2013, <italic><tp:taxon-name>Lethrus (Lethrus) raymondi</tp:taxon-name></italic> Reitter, 1890 and <italic><tp:taxon-name>Lethrus (Lethrus) strymonensis</tp:taxon-name></italic> Hillert &amp; Král, 2013 have distinct anterior subapical tooth); presence of approximately symmetrical ventral mandibular processes and regularly round or obtuse-angular anterior pronotal angles (<italic><tp:taxon-name>Lethrus (Lethrus) fallax</tp:taxon-name></italic> Nikolajev, 1975 and <italic><tp:taxon-name>Lethrus (Lethrus) liviae</tp:taxon-name></italic> Pittino, 2011 have remarkably asymmetrical ventral mandibular processes and strongly produced acute-angular anterior pronotal angle). For characters to separate <italic><tp:taxon-name>Lethrus (Lethrus) apterus</tp:taxon-name></italic>, <italic><tp:taxon-name>Lethrus (Lethrus) ares</tp:taxon-name></italic>, and <italic><tp:taxon-name>Lethrus (Lethrus) schneideri</tp:taxon-name></italic> sp. n. see the character matrix (<xref ref-type="table" rid="T1">Table 1</xref>). Additionally, <italic><tp:taxon-name>Lethrus (Lethrus) schneideri</tp:taxon-name></italic> sp. n. is probably an endemic species of the southernmost slopes of the Rhodope Mountains approximately between the towns of Xánthi and Komotiní, while <italic><tp:taxon-name>Lethrus (Lethrus) ares</tp:taxon-name></italic> is known so far only from four spots all situated in the Eridropótamos river basin (<xref ref-type="fig" rid="F7">Fig. 7</xref>) and <italic><tp:taxon-name>Lethrus (Lethrus) apterus</tp:taxon-name></italic> is a widely distributed Pannonian species known from Burgenland (Austria), Moravia (Czech Republic) and Serbia in the west to the Don river basin in the east (<xref ref-type="fig" rid="F6">Fig. 6</xref>). The geographic range of the latter is separated from that of the new species by the Thracian lowlands in Bulgaria inhabited by <italic><tp:taxon-name>Lethrus (Lethrus) schaumii</tp:taxon-name></italic>,and by the Rhodope Mountains.</p><table-wrap id="T1" position="float" orientation="portrait"><label>Table 1.</label><caption><p>Character matrix for separation of males of <italic><tp:taxon-name>Lethrus (Lethrus) apterus</tp:taxon-name></italic>, <italic><tp:taxon-name>Lethrus (Lethrus) ares</tp:taxon-name></italic> and <italic><tp:taxon-name>Lethrus (Lethrus) schneideri</tp:taxon-name></italic> sp. n.</p></caption><table><tbody><tr><th rowspan="1" colspan="1"><bold>Species character</bold></th><th rowspan="1" colspan="1"><bold><italic><tp:taxon-name>Lethrus (Lethrus) apterus</tp:taxon-name></italic></bold></th><th rowspan="1" colspan="1"><bold><italic><tp:taxon-name>Lethrus (Lethrus) ares</tp:taxon-name></italic></bold></th><th rowspan="1" colspan="1"><bold><italic><tp:taxon-name>Lethrus (Lethrus) schneideri</tp:taxon-name></italic> sp. n.</bold></th></tr><tr><td rowspan="1" colspan="1">lateral longitudinal keel on base of ventral mandible process in dorsal aspect</td><td rowspan="1" colspan="1">straight and approximately parallel to lateral mandibular outline, distinctly broader as maximum width of mandibles outline basally (<xref ref-type="fig" rid="F1">Fig. 1A</xref>)</td><td rowspan="1" colspan="1">straight and distinctly subparallel to lateral mandibular outline, approximately as broad as maximum width of mandibles outline basally (<xref ref-type="fig" rid="F1">Fig. 1B</xref>)</td><td rowspan="1" colspan="1">straight and distinctly subparallel to lateral mandibular outline, approximately as broad as maximum width of mandibles outline basally (<xref ref-type="fig" rid="F1">Fig. 1C</xref>)</td></tr><tr><td rowspan="1" colspan="1">lateral longitudinal keel on base of ventral mandible process in lateral aspect</td><td rowspan="1" colspan="1">weakly arcuate, approximately parallel to lateral mandibular outline, divergent gradually basad approximately from middle of its length (<xref ref-type="fig" rid="F2">Figs 2A</xref>, <xref ref-type="fig" rid="F4">4D</xref>, <xref ref-type="fig" rid="F5">5A</xref>)</td><td rowspan="1" colspan="1">almost straight, distinctly subparallel to lateral mandibular outline, distinctly divergent gradually basad approximately from middle of its length (<xref ref-type="fig" rid="F2">Figs 2B</xref>, <xref ref-type="fig" rid="F4">4E</xref>, <xref ref-type="fig" rid="F5">5B</xref>)</td><td rowspan="1" colspan="1">weakly arcuate, approximately subparallel to lateral mandibular outline, slightly divergent gradually basad approximately from middle of its length (<xref ref-type="fig" rid="F2">Figs 2C</xref>, <xref ref-type="fig" rid="F4">4F</xref>, <xref ref-type="fig" rid="F5">5C</xref>)</td></tr><tr><td rowspan="1" colspan="1">mandibular processes</td><td rowspan="1" colspan="1">both processes symmetrical (<xref ref-type="fig" rid="F1">Figs 1D</xref>, <xref ref-type="fig" rid="F2">2A</xref>)</td><td rowspan="1" colspan="1">both processes symmetrical (<xref ref-type="fig" rid="F1">Figs 1E</xref>, <xref ref-type="fig" rid="F2">2B</xref>)</td><td rowspan="1" colspan="1">weakly asymmetrical, right process slightly more developed than left one and with different angle in lateral aspect (<xref ref-type="fig" rid="F1">Figs 1F</xref>, <xref ref-type="fig" rid="F2">2C</xref>)</td></tr><tr><td rowspan="1" colspan="1">shape of left ventral mandible process in lateral aspect</td><td rowspan="1" colspan="1">anterior subapical tooth present, round; apical tooth not projected apically (<xref ref-type="fig" rid="F2">Figs 2A</xref>, <xref ref-type="fig" rid="F4">4D</xref>, <xref ref-type="fig" rid="F5">5A</xref>)</td><td rowspan="1" colspan="1">anterior subapical tooth present, broadened distad, angulate; apical tooth projected apically (<xref ref-type="fig" rid="F2">Figs 2B</xref>, <xref ref-type="fig" rid="F4">4E</xref>, <xref ref-type="fig" rid="F5">5B</xref>)</td><td rowspan="1" colspan="1">anterior subapical tooth absent, apical tooth not projected apically (<xref ref-type="fig" rid="F2">Figs 2C</xref>, <xref ref-type="fig" rid="F4">4F</xref>, <xref ref-type="fig" rid="F5">5C</xref>)</td></tr><tr><td rowspan="1" colspan="1">shape of ventral mandible process in frontal aspect</td><td rowspan="1" colspan="1">external outline concave basally, inferiobasal tooth present, round; subapical tooth distinct, apical emargination present, remarkably deep (<xref ref-type="fig" rid="F1">Fig. 1D</xref>)</td><td rowspan="1" colspan="1">external outline strongly concave basally, inferiobasal tooth present, round; subapical tooth distinct, apical emargination present, shallow (<xref ref-type="fig" rid="F1">Fig. 1E</xref>)</td><td rowspan="1" colspan="1">external outline concave basally, inferiobasal tooth absent; subapical tooth absent, apical emargination absent (<xref ref-type="fig" rid="F1">Fig. 1F</xref>)</td></tr><tr><td rowspan="1" colspan="1">shape of anterior pronotal angle</td><td rowspan="1" colspan="1">projected anterolaterad, angulate (<xref ref-type="fig" rid="F2">Figs 2D</xref>; <xref ref-type="fig" rid="F4">4A, D</xref>; <xref ref-type="fig" rid="F5">5A</xref>)</td><td rowspan="1" colspan="1">not projected anterolaterad, broadly round (<xref ref-type="fig" rid="F2">Figs 2E</xref>; <xref ref-type="fig" rid="F4">4B, E</xref>; <xref ref-type="fig" rid="F5">5B</xref>)</td><td rowspan="1" colspan="1">projected anterolaterad, angulate (<xref ref-type="fig" rid="F2">Figs 2F</xref>; <xref ref-type="fig" rid="F4">4C, F</xref>; <xref ref-type="fig" rid="F5">5C</xref>)</td></tr><tr><td rowspan="1" colspan="1">shape of parameres in lateral aspect</td><td rowspan="1" colspan="1">shallowly sinuate distally (<xref ref-type="fig" rid="F3">Fig. 3A</xref>)</td><td rowspan="1" colspan="1">distinctly sinuate distally (<xref ref-type="fig" rid="F3">Fig. 3B</xref>)</td><td rowspan="1" colspan="1">shallowly sinuate distally (<xref ref-type="fig" rid="F3">Fig. 3C</xref>)</td></tr><tr><td rowspan="1" colspan="1">distribution pattern</td><td rowspan="1" colspan="1">widely distributed from Austria (Burgenland), Czech Republic (Moravia) and Serbia to approximately right bank of the Don river in the eastern Ukraine, suthernmost to the northern foothills of the Stara planina Mts in Bulgaria (<xref ref-type="fig" rid="F6">Fig. 6</xref>)</td><td rowspan="1" colspan="1">restricted only to south-easternmost foothills of the Rhodope Mts (Eridropótamos river basin region in Greece) (<xref ref-type="fig" rid="F7">Fig. 7</xref>)</td><td rowspan="1" colspan="1">restricted only to southernmost foothills of the Rhodope Mts (Komotiní and Xánthi regions in Greece) (<xref ref-type="fig" rid="F7">Fig. 7</xref>)</td></tr></tbody></table></table-wrap><fig id="F6" position="float" orientation="portrait"><label>Figure 6.</label><caption><p>Sketch map of eastern and south-eastern part of Europe with known distribution of <italic><tp:taxon-name>Lethrus (Lethrus) apterus</tp:taxon-name></italic>. Compiled from the following sources: <xref ref-type="bibr" rid="B1">Baraud (1992)</xref> – overall range; <xref ref-type="bibr" rid="B2">Burakovski et al. (1983)</xref> – Poland; <xref ref-type="bibr" rid="B4">Endrődi (1957)</xref> – Carpathian basin; <xref ref-type="bibr" rid="B5">Guéourguiev and Bunalski (2004)</xref> – Bulgaria; <xref ref-type="bibr" rid="B6">Horion (1958)</xref> – Austria; <xref ref-type="bibr" rid="B7">Juřena et al. (2008)</xref> – Czech Republic, Slovakia; <xref ref-type="bibr" rid="B11">Mikšić (1970)</xref> – Serbia; <xref ref-type="bibr" rid="B13">Nikolajev (2003)</xref> – overall range; <xref ref-type="bibr" rid="B14">Panin (1957)</xref> – Romania; Semenov-Tian-Shanskij and Medvedev (1936) – overall range. Base map source: <ext-link xmlns:xlink="http://www.w3.org/1999/xlink" ext-link-type="uri" xlink:href="http://www.naturalearthdata.com/downloads/10m-raster-data/" xlink:type="simple">http://www.naturalearthdata.com/downloads/10m-raster-data/</ext-link>.</p></caption><graphic xmlns:xlink="http://www.w3.org/1999/xlink" xlink:href="ZooKeys-339-093-g006.jpg" position="float" orientation="portrait" xlink:type="simple"/></fig><fig id="F7" position="float" orientation="portrait"><label>Figure 7.</label><caption><p>Sketch map of north-eastern part of Greece with marked distribution of <italic><tp:taxon-name>Lethrus (Lethrus) ares</tp:taxon-name></italic> – triangles, compiled from <xref ref-type="bibr" rid="B10">Král et al. (2001)</xref> and <italic><tp:taxon-name>Lethrus (Lethrus) schneideri</tp:taxon-name></italic> sp. n. – circles, red circle represents the type locality.</p></caption><graphic xmlns:xlink="http://www.w3.org/1999/xlink" xlink:href="ZooKeys-339-093-g007.jpg" position="float" orientation="portrait" xlink:type="simple"/></fig><!--PageBreak--><!--PageBreak--><!--PageBreak--></tp:treatment-sec><tp:treatment-sec sec-type="Collecting circumstances"><title>Collecting circumstances.</title><p>The type series was collected from uncultivated fields on moderately steep, approximately SE oriented slope consisting of loess soil (<xref ref-type="fig" rid="F8">Figs 8A–B</xref>) in a millitary area.</p><fig id="F8" position="float" orientation="portrait"><label>Figures 8.</label><caption><p><bold>A</bold> Collecting habitat of <italic><tp:taxon-name>Lethrus (Lethrus) schneideri</tp:taxon-name></italic> sp. n., Greece: Thrace distr., N of Komotiní, April 2011 (photo by Oliver Hillert) <bold>B</bold> Type locality of <italic><tp:taxon-name>Lethrus (Lethrus) schneideri</tp:taxon-name></italic> sp. n., Greece: Thrace distr., Karydia, April 2009 (left PŠ, right DK) (photo by Hana Podskalská-Šípková).</p></caption><graphic xmlns:xlink="http://www.w3.org/1999/xlink" xlink:href="ZooKeys-339-093-g008.jpg" position="float" orientation="portrait" xlink:type="simple"/></fig></tp:treatment-sec><tp:treatment-sec sec-type="Distribution"><title>Distribution.</title><p>Greece: Thrace, southernmost foothills of the Rhodope (Ροδόπη) Mountains. (<xref ref-type="fig" rid="F7">Fig. 7</xref>), the regional units of Rhodope and Xánthi.</p></tp:treatment-sec><tp:treatment-sec sec-type="Name derivation"><title>Name derivation.</title><p>Patronymic, named in honour of our longtime friend, entomologist Jan Schneider (Praha, Czech Republic), an excellent <tp:taxon-name>Geotrupidae</tp:taxon-name> and <tp:taxon-name>Silphidae</tp:taxon-name> specialist.</p></tp:treatment-sec><ref-list><ref id="B10"><mixed-citation xmlns:xlink="http://www.w3.org/1999/xlink" xlink:type="simple"><person-group><name name-style="western"><surname>Král</surname><given-names>D</given-names></name><name name-style="western"><surname>Rejsek</surname><given-names>J</given-names></name><name name-style="western"><surname>Schneider</surname><given-names>J</given-names></name></person-group> (<year>2001</year>) <article-title><italic>Lethrus (Lethrus) ares</italic> sp. n. (Coleoptera: Geotrupidae) from Greece.</article-title><source>Klapalekiana</source><volume>37</volume>: <fpage>253</fpage>-<lpage>260</lpage>.</mixed-citation></ref><ref id="B1"><mixed-citation xmlns:xlink="http://www.w3.org/1999/xlink" xlink:type="simple"><person-group><name name-style="western"><surname>Baraud</surname><given-names>J</given-names></name></person-group> (<year>1992</year>) <article-title>Coléoptères Scarabaeoidea d’Europe. Faune de France. Volume 78.</article-title><publisher-name>Fédération Française des Sociétés de Sciences Naturelles &amp; Société Linnéenne de Lyon</publisher-name>, <publisher-loc>Paris &amp; Lyon</publisher-loc>, <lpage>856</lpage> pp.</mixed-citation></ref><ref id="B2"><mixed-citation xmlns:xlink="http://www.w3.org/1999/xlink" xlink:type="simple"><person-group><name name-style="western"><surname>Burakovski</surname><given-names>B</given-names></name><name name-style="western"><surname>Mroczkowski</surname><given-names>M</given-names></name><name name-style="western"><surname>Stefańska</surname><given-names>J</given-names></name></person-group> (<year>1983</year>) <article-title>Chrąszcze – Coleoptera (Scarabaeoidea, Dasciloidea, Byrrhoidea, Parnoidea).</article-title><source>Katalog Fauny Polski.</source> Część <issue>23</issue>, Tom <volume>9</volume><comment>[Beetles – Coleoptera (Scarabaeoidea, Dasciloidea, Byrrhoidea, Parnoidea). Catalogue of the fauna of Poland. Issue 23, Volume 9]</comment>. <publisher-name>Państwowe wydawnictwo naukowe</publisher-name>, <publisher-loc>Warszawa</publisher-loc>, <lpage>294</lpage> pp. <comment>[in Polish]</comment></mixed-citation></ref><ref id="B4"><mixed-citation xmlns:xlink="http://www.w3.org/1999/xlink" xlink:type="simple"><person-group><name name-style="western"><surname>Endrődi</surname><given-names>S</given-names></name></person-group> (<year>1957</year>) <article-title>A lemezecsápú bogarak (Lamellicornia) kárpátmedencei lelőhelyadatai [Lamellicorn beetles (Coleoptera) of the Carpathian basin].</article-title><source>Rovartani Kőzlemények (Series Nova)</source><volume>10</volume>: <fpage>145</fpage>-<lpage>226</lpage>. [in Hungarian]</mixed-citation></ref><ref id="B5"><mixed-citation xmlns:xlink="http://www.w3.org/1999/xlink" xlink:type="simple"><person-group><name name-style="western"><surname>Guéourguiev</surname><given-names>B</given-names></name><name name-style="western"><surname>Bunalski</surname><given-names>M</given-names></name></person-group> (<year>2004</year>) <article-title>Critical review of the families Glaresidae, Lucanidae, Trogidae, Bolboceratidae, Geotrupidae, Hybosoridae and Ochodaeidae in Bulgaria (Coleoptera: Scarabaeoidea).</article-title><source>Acta Zoologica Bulgarica</source><volume>56</volume>: <fpage>253</fpage>-<lpage>275</lpage>.</mixed-citation></ref><ref id="B6"><mixed-citation xmlns:xlink="http://www.w3.org/1999/xlink" xlink:type="simple"><person-group><name name-style="western"><surname>Horion</surname><given-names>A</given-names></name></person-group> (<year>1958</year>) <article-title>Faunistik der mitteleuropäischen Käfer. Band VI: Lamellicornia (Scarabaeidae - Lucanidae).</article-title><publisher-name>August Feyel Verlag</publisher-name>, <publisher-loc>Überlingen-Bodensee</publisher-loc>, xxiv + <lpage>343</lpage> pp.</mixed-citation></ref><ref id="B7"><mixed-citation xmlns:xlink="http://www.w3.org/1999/xlink" xlink:type="simple"><person-group><name name-style="western"><surname>Juřena</surname><given-names>D</given-names></name><name name-style="western"><surname>Týr</surname><given-names>V</given-names></name><name name-style="western"><surname>Bezděk</surname><given-names>A</given-names></name></person-group> (<year>2008</year>) <article-title>Příspěvek k faunistickému výzkumu listorohých brouků (Coleoptera: Scarabaeoidea) na území České republiky a Slovenska). Contribution to the faunistic research on Scarabaeoidea (Coleoptera) in the Czech Republic and Slovakia.</article-title><source>Klapalekiana</source><volume>44</volume> (Supplementum): <fpage>17</fpage>–<lpage>176</lpage>. <comment>[in Czech with English summary]</comment></mixed-citation></ref><ref id="B11"><mixed-citation xmlns:xlink="http://www.w3.org/1999/xlink" xlink:type="simple"><person-group><name name-style="western"><surname>Mikšić</surname><given-names>R</given-names></name></person-group> (<year>1970</year>) <article-title>Katalog der Lamellicornia Jugoslawiens.</article-title><publisher-name>Institut za šumarstvo</publisher-name>, <publisher-loc>Sarajevo</publisher-loc>, <lpage>71</lpage> pp.</mixed-citation></ref><ref id="B13"><mixed-citation xmlns:xlink="http://www.w3.org/1999/xlink" xlink:type="simple"><person-group><name name-style="western"><surname>Nikolajev</surname><given-names>GV</given-names></name></person-group> (<year>2003</year>) <article-title>Zhuki-kravchiki (Scarabaeidae, Geotrupinae, Lethrini): biologiya, sistematika, rasprostraneniye, opredelitel’ [Coleoptera, Scarabaeidae, Geotrupinae, Lethrini: biology, taxonomy, distribution, key].</article-title><publisher-name>Kazak universiteti</publisher-name>, <publisher-loc>Almaty</publisher-loc>, <lpage>254</lpage> pp. <comment>[in Russian]</comment>.</mixed-citation></ref><ref id="B14"><mixed-citation xmlns:xlink="http://www.w3.org/1999/xlink" xlink:type="simple"><person-group><name name-style="western"><surname>Panin</surname><given-names>S</given-names></name></person-group> (<year>1957</year>) <article-title>Fauna Republicii Populare Romîne, Insecta. Volumul 10, Fascicula 4. Coleoptera Familia Scarabaeidae (Subfamiliile: 1 Coprinae, 2 Geotrupinae, 3 Aphodiinae, 4 Aegialiinae, 5 Hybosorinae, 6, Ochodaeinae, 7 Orphninae, 8 Troginae, 9 Glaphyrinae, 10 Sericinae, 13 Hopliinae, 14 Dynastinae, 15 Valginae, 16 Trichiinae și 17 Cetoniinae). [Fauna of the Peoples’s Republic of Romania, Insecta, volume 10, fascicle 4. Coleoptera family Scarabaeidae (subfamilies 1 Coprinae, 2 Geotrupinae, 3 Aphodiinae, 4 Aegialiinae, 5 Hybosorinae, 6, Ochodaeinae, 7 Orphninae, 8 Troginae, 9 Glaphyrinae, 10 Sericinae, 13 Hopliinae, 14 Dynastinae, 15 Valginae, 16 Trichiinae and 17 Cetoniinae].</article-title><publisher-name>Editura Academiei Republicii Populare Romîne</publisher-name>, <publisher-loc>București</publisher-loc>, <lpage>316</lpage> pp + 36 pls. <comment>[in Romanian]</comment></mixed-citation></ref></ref-list></tp:taxon-treatment>
